# Supplementary material for: Cochlear Mechanics Are Preserved After Inner Ear Delivery of Gold Nanoparticles
Source: Int J Mol Sci. 2024 Dec 26;26(1):126. doi: 10.3390/ijms26010126 (PMC11720183; doi:10.3390/ijms26010126)
Supplement: Supplementary file 1 [file ijms-26-00126-s001.zip]

Archive with 1 entries (1 files):
- Video of 50nmAuNPinj.avi
